# Supplementary material for: Germline copy number variants are not associated with globally acquired copy number changes in familial breast tumours
Source: Breast Cancer Res Treat. 2012 Mar 21;134(3):1005–11. doi: 10.1007/s10549-012-2024-6 (PMC3409366; doi:10.1007/s10549-012-2024-6)
Supplement: Supplementary file 3 — Supplementary material 3 (XLSX 13 kb) [file 10549_2012_2024_MOESM3_ESM.xlsx]

## Sheet: Suppl Table
Sample ID	B19	B21	B11	B16	B15	B22	B9	B7	B2	B10	B25	B4	B14	B5	B18	B13	B27	B1	B20	B8	B6	B23	B28	B3	B12	B26	B24	B17	Average	Minimum	Maximum
Number germline CNVs (gCNVs)	85	91	83	136	134	118	59	392	130	187	76	53	59	148	99	157	588	523	505	210	561	73	35	64	50	53	190	82	176.464	35	588
Number of tumour CNVs (tCNVs)	186	261	199	126	219	177	332	304	199	254	158	211	231	233	147	182	413	267	179	188	283	127	133	199	169	138	132	122	206.036	122	413
Total bp coverage for gCNVs	41816843	30097665	61988753	206929384	85919829	52143201	41864247	99269361	64178992	94532266	40474130	39104361	31015416	89729872	56850132	70944048	141452622	95877879	217493956	98184622	142419189	127527745	20035321	38953434	39684015	58003774	93772919	51213066	7.96956e+07	20035321	217493956
Total bp coverage for tCNVs	1710221609	1136404163	1793269755	1489135968	1413335192	1515954346	1658534351	1345861887	1384576191	1931622204	1768131780	2171653980	1480351998	1356350723	1013602856	747198444	582067882	707424926	504044846	576362222	412307867	577394363	624805456	1056092326	1016238509	1079393289	1286270928	327041413	1.16663e+09	327041413	2171653980
Total bp coverage for tumour specific CNVs (tsCNVs)	1678682326	1123101644	1749037080	1388436064	1361554322	1484460660	1635367006	1294224293	1349669641	1866709775	1739678306	2146784144	1467009912	1300559701	982987161	719786068	519065978	672423120	430443454	522803230	390903121	529011121	622494704	1033778761	998293373	1041677490	1223307161	310698090	1.12796e+09	310698090	2146784144
Percent genome coverage for gCNVs	1.34893	0.970892	1.99964	6.67514	2.77161	1.68204	1.35046	3.20224	2.07029	3.04943	1.30562	1.26143	1.0005	2.89451	1.83388	2.28852	4.56299	3.09283	7.01593	3.16725	4.59417	4.1138	0.646301	1.25656	1.28013	1.87109	3.02493	1.65203	2.57083	0.646301	7.01593
Percent genome coverage for tCNVs	55.1684	36.6582	57.8474	48.0366	45.5915	48.9018	53.5011	43.4149	44.6637	62.3104	57.0365	70.0534	47.7533	43.7532	32.6969	24.1032	18.7764	22.8202	16.2595	18.5923	13.3003	18.6256	20.155	34.0675	32.7819	34.8191	41.4926	10.5497	37.6332	10.5497	70.0534
Percent genome coverage for tsCNVs	54.151	36.2291	56.4206	44.7883	43.9211	47.8858	52.7538	41.7492	43.5377	60.2164	56.1187	69.2511	47.3229	41.9535	31.7093	23.2189	16.7441	21.6911	13.8853	16.8646	12.6098	17.0649	20.0805	33.3477	32.203	33.6025	39.4615	10.0225	36.3859	10.0225	69.2511
Mutation Status	BRCA1	BRCA1	BRCA1	BRCA1	BRCA1	BRCA1	BRCA1	BRCA1	BRCA2	BRCAx	BRCAx	BRCAx	BRCAx	BRCA2	BRCAx	BRCA2	BRCA2	BRCAx	BRCAx	BRCA1	BRCAx	BRCAx	BRCAx	BRCA2	BRCA2	BRCAx	BRCAx	BRCA2
Grade	Grade III	Grade III	Grade III	Grade III	Grade III	Grade III	Grade III	Grade III	Grade III	Grade III	Grade III	Grade III	Unknown	Grade II	Grade III	Grade II	Grade II	Grade II	Grade II	Grade III	Grade III	Grade III	Grade III	Grade III	Grade III	Grade III	Grade III	Grade II
Sorlie sub-type	Basal	Basal	Basal	Basal	Basal	Basal	Basal	Basal	Basal	Basal	Basal	Basal	Basal	Her2	Her2	Luminal A	Luminal A	Luminal A	Luminal A	Luminal A	Luminal A	Luminal A	Luminal A	Luminal B	Luminal B	Luminal B	Luminal B	Normal
